# Supplementary material for: The Incidence Characteristics of Second Primary Malignancy after Diagnosis of Primary Colon and Rectal Cancer: A Population Based Study
Source: PLoS One. 2015 Nov 16;10(11):e0143067. doi: 10.1371/journal.pone.0143067 (PMC4646682; doi:10.1371/journal.pone.0143067)
Supplement: S1 Text — (XLS) [file pone.0143067.s001.xls]

## Sheet: Table A
SIRs of second primary malignancy in colon cancer patients, by age
Second primary malignancy	20-39 years			40-59 years			>60 years
	Observed	SIR	95% CI	Observed	SIR	95% CI	Observed	SIR	95% CI
All sites	208	3.79*	3.29-4.34	3452	1.40*	1.36-1.45	16404	1.08*	1.06-1.09
Esophagus	1	3.15	0.08-17.54	28	1.03	0.68-1.49	197	1.15	1-1.33
Stomach	3	3.66	0.76-10.71	70	1.81*	1.41-2.28	389	1.13*	1.02-1.25
Small intestine	11	42.45*	21.19-75.95	79	6.89*	5.46-8.59	221	3.37*	2.94-3.85
Colon	39	16.71*	11.88-22.84	487	3.55*	3.24-3.88	2298	1.67*	1.6-1.74
Rectosigmoid junction and rectum	32	18.54*	12.68-26.17	224	3.15*	2.75-3.59	658	1.51*	1.4-1.63
Liver	0	0	0-4.48	47	1	0.73-1.33	156	0.82*	0.7-0.96
Gallbladder	0	0	0-47.22	4	0.8	0.22-2.04	36	0.69*	0.48-0.95
Pancreas	7	9.20*	3.7-18.96	72	1.23	0.96-1.55	533	1.03	0.95-1.13
Lung and bronchus	9	3.09*	1.41-5.87	355	1.19*	1.07-1.32	2504	1.05*	1.01-1.1
Female breast	18	1.36	0.8-2.14	339	1	0.89-1.11	1482	0.98	0.93-1.03
Cervix uteri	3	1.97	0.41-5.75	19	1.28	0.77-2	46	1.05	0.77-1.4
Corpus uteri	19	10.33*	6.22-16.13	172	2.22*	1.9-2.58	315	1.11	0.99-1.24
Ovary	3	2.7	0.56-7.88	42	1.3	0.94-1.76	116	0.64*	0.53-0.76
Prostate	4	1.25	0.34-3.2	564	1.05	0.97-1.14	2636	1.03	0.99-1.07
Kidney	3	1.62	0.33-4.74	105	1.33*	1.08-1.61	398	1.11*	1.01-1.23
Urinary bladder	4	4.05*	1.1-10.36	118	1.24*	1.02-1.48	987	1	0.94-1.07
Brain	4	3.86*	1.05-9.89	25	0.97	0.63-1.44	99	0.76*	0.62-0.93
Thyroid	7	1.91	0.77-3.93	78	1.74*	1.38-2.17	120	1.2	1-1.44
Bones and joints	0	0	0-21.54	3	1.15	0.24-3.36	9	0.76	0.35-1.45
Soft tissue including heart	4	6.82*	1.86-17.46	23	1.79*	1.13-2.68	77	0.97	0.77-1.21
All lymphatic and hematopoietic diseases	8	1.51	0.65-2.97	191	1.02	0.88-1.17	1290	0.92*	0.87-0.97
Others	29	2.82*	1.89-4.05	407	1.29*	1.17-1.42	1837	0.89*	0.85-0.93
SIRs of second primary malignancy in rectal cancer patients, by age
Second primary malignancy	20-39 years			40-59 years			>60 years
	Observed	SIR	95% CI	Observed	SIR	95% CI	Observed	SIR	95% CI
All sites	125	3.15*	2.62-3.75	1888	1.20*	1.15-1.26	5654	0.99	0.96-1.02
Esophagus	0	0	0-17.26	15	0.84	0.47-1.38	71	1.06	0.83-1.34
Stomach	4	6.66*	1.82-17.06	29	1.14	0.76-1.64	128	1.01	0.84-1.2
Small intestine	1	5.46	0.14-30.41	29	3.99*	2.67-5.73	38	1.59*	1.12-2.18
Colon	16	9.63*	5.5-15.63	161	1.86*	1.58-2.17	615	1.27*	1.17-1.37
Rectosigmoid junction and rectum	24	19.18*	12.29-28.54	202	4.28*	3.71-4.91	384	2.35*	2.13-2.6
Liver	2	3.52	0.43-12.72	32	0.99	0.68-1.4	60	0.79	0.6-1.01
Gallbladder	0	0	0-65.92	3	0.98	0.2-2.87	14	0.79	0.43-1.32
Pancreas	4	7.60*	2.07-19.45	36	0.97	0.68-1.35	162	0.89	0.76-1.04
Lung and bronchus	9	4.56*	2.08-8.65	255	1.37*	1.21-1.55	936	1.05	0.98-1.12
Female breast	13	1.33	0.71-2.27	170	0.85*	0.73-0.99	464	0.95	0.87-1.04
Cervix uteri	0	0	0-3.18	8	0.91	0.39-1.8	19	1.34	0.81-2.09
Corpus uteri	8	5.94*	2.56-11.71	54	1.19	0.89-1.55	108	1.15	0.94-1.39
Ovary	2	2.42	0.29-8.75	20	1.05	0.64-1.63	46	0.8	0.58-1.06
Prostate	2	0.98	0.12-3.55	254	0.71*	0.63-0.81	783	0.70*	0.65-0.75
Kidney	3	2.26	0.47-6.6	58	1.12	0.85-1.45	133	0.96	0.8-1.14
Urinary bladder	1	1.48	0.04-8.22	91	1.44*	1.16-1.77	418	1.12*	1.01-1.23
Brain	2	2.6	0.32-9.4	16	0.94	0.53-1.52	43	0.87	0.63-1.17
Thyroid	4	1.4	0.38-3.59	51	1.74*	1.29-2.29	48	1.26	0.93-1.66
Bones and joints	0	0	0-28.6	6	3.44*	1.26-7.49	3	0.68	0.14-2
Soft tissue including heart	2	4.56	0.55-16.46	14	1.66	0.91-2.79	34	1.16	0.81-1.63
All lymphatic and hematopoietic diseases	11	2.85*	1.42-5.09	117	0.97	0.8-1.16	468	0.91*	0.83-0.99
Others	17	2.27*	1.32-3.63	267	1.28*	1.13-1.44	679	0.90*	0.83-0.97

## Sheet: Table B
SIRs of second primary malignancy in colon cancer patients, by race
Second primary malignancy	White			Black			American Indian/Alaska Native			Asian or Pacific Islander
	Observed	SIR	95% CI	Observed	SIR	95% CI	Observed	SIR	95% CI	Observed	SIR	95% CI
All sites	16211	1.10*	1.08-1.11	2125	1.26*	1.2-1.31	85	2.18*	1.74-2.69	1643	1.33*	1.26-1.39
Esophagus	186	1.11	0.96-1.29	26	1.36	0.89-1.99	1	2.72	0.07-15.18	13	1.09	0.58-1.87
Stomach	302	1.12	1-1.26	61	1.3	0.99-1.67	3	1.6	0.33-4.69	96	1.47*	1.19-1.8
Small intestine	239	3.90*	3.43-4.43	51	4.44*	3.31-5.84	1	7.16	0.18-39.89	20	4.51*	2.75-6.97
Colon	2268	1.82*	1.75-1.9	318	2.09*	1.87-2.33	14	4.06*	2.22-6.81	224	1.95*	1.71-2.23
Rectosigmoid junction and rectum	697	1.69*	1.57-1.82	122	2.75*	2.28-3.28	4	2.44	0.66-6.24	91	1.84*	1.48-2.26
Liver	132	0.83*	0.7-0.99	20	0.74	0.45-1.14	2	1.19	0.14-4.29	49	0.98	0.72-1.29
Gallbladder	32	0.70*	0.48-0.99	5	0.95	0.31-2.21	0	0	0-19.55	3	0.46	0.09-1.34
Pancreas	488	1.05	0.96-1.15	61	0.98	0.75-1.26	0	0	0-2.67	63	1.32*	1.02-1.7
Lung and bronchus	2356	1.07*	1.03-1.11	290	1.06	0.94-1.19	8	1.4	0.6-2.75	214	1.12	0.97-1.28
Female breast	1510	0.97	0.92-1.02	193	1.06	0.91-1.22	4	0.95	0.26-2.43	132	1.14	0.95-1.35
Cervix uteri	50	1.2	0.89-1.58	11	1.02	0.51-1.82	0	0	0-13.85	7	0.95	0.38-1.97
Corpus uteri	401	1.32*	1.19-1.45	49	1.36*	1.01-1.8	7	8.63*	3.47-17.79	49	2.32*	1.71-3.06
Ovary	133	0.72*	0.6-0.85	12	0.69	0.36-1.2	2	4.5	0.54-16.26	14	1.1	0.6-1.84
Prostate	2471	0.99	0.95-1.03	475	1.22*	1.12-1.34	14	2.17*	1.19-3.65	244	1.19*	1.05-1.35
Kidney	393	1.09	0.98-1.2	79	1.63*	1.29-2.03	1	1.1	0.03-6.12	33	1.24	0.86-1.75
Urinary bladder	976	1	0.94-1.07	55	1	0.75-1.3	5	3.40*	1.1-7.93	73	1.39*	1.09-1.75
Brain	104	0.74*	0.61-0.9	10	1.18	0.57-2.18	1	3.84	0.1-21.4	13	1.65	0.88-2.83
Thyroid	160	1.34*	1.14-1.57	14	1.15	0.63-1.94	2	3.12	0.38-11.28	29	1.79*	1.2-2.57
Bones and joints	8	0.65	0.28-1.27	0	0	0-3.03	0	0	0-117.83	4	4.32*	1.18-11.06
Soft tissue including heart	84	1.07	0.85-1.32	9	1.27	0.58-2.41	2	9.08*	1.1-32.78	9	1.3	0.59-2.47
All lymphatic and hematopoietic diseases	1258	0.92*	0.87-0.97	115	0.91	0.75-1.09	7	2.32	0.93-4.78	109	1.1	0.91-1.33
Others	1963	0.93*	0.89-0.97	149	0.97	0.82-1.13	7	1.8	0.72-3.71	154	1.22*	1.04-1.43
SIRs of second primary malignancy in rectal cancer patients, by race
Second primary malignancy	White			Black			American Indian/Alaska Native			Asian or Pacific Islander
	Observed	SIR	95% CI	Observed	SIR	95% CI	Observed	SIR	95% CI	Observed	SIR	95% CI
All sites	6153	1.01	0.98-1.03	730	1.28*	1.19-1.38	25	1.36	0.88-2.01	759	1.21*	1.13-1.3
Esophagus	78	1.09	0.86-1.36	2	0.3	0.04-1.08	0	0	0-20.33	6	0.96	0.35-2.1
Stomach	109	1.02	0.84-1.23	16	1.1	0.63-1.79	0	0	0-4.43	36	1.16	0.81-1.61
Small intestine	48	1.89*	1.39-2.51	15	4.03*	2.25-6.64	0	0	0-55.69	5	2.23	0.72-5.2
Colon	648	1.38*	1.28-1.49	76	1.61*	1.27-2.02	3	1.94	0.4-5.66	65	1.19	0.91-1.51
Rectosigmoid junction and rectum	439	2.59*	2.35-2.84	81	5.44*	4.32-6.77	2	2.53	0.31-9.13	88	3.38*	2.71-4.16
Liver	64	0.9	0.69-1.15	9	0.89	0.41-1.69	0	0	0-4.44	21	0.78	0.48-1.19
Gallbladder	12	0.73	0.38-1.28	3	1.9	0.39-5.56	0	0	0-46.28	2	0.68	0.08-2.47
Pancreas	151	0.85*	0.72-1	24	1.26	0.81-1.87	0	0	0-6.1	27	1.23	0.81-1.78
Lung and bronchus	954	1.07*	1-1.14	119	1.31*	1.09-1.57	5	1.87	0.61-4.36	122	1.29*	1.07-1.54
Female breast	538	0.92	0.85-1.01	56	0.98	0.74-1.28	2	1.11	0.13-4.01	51	0.94	0.7-1.23
Cervix uteri	21	1.22	0.76-1.87	3	0.89	0.18-2.61	0	0	0-32.99	3	0.88	0.18-2.56
Corpus uteri	143	1.21*	1.02-1.42	8	0.7	0.3-1.37	1	2.79	0.07-15.54	18	1.72*	1.02-2.72
Ovary	55	0.83	0.62-1.08	7	1.37	0.55-2.82	0	0	0-20.19	6	1.04	0.38-2.26
Prostate	788	0.65*	0.61-0.7	135	0.92	0.77-1.09	6	1.75	0.64-3.81	110	0.94	0.78-1.14
Kidney	160	1	0.85-1.17	16	0.94	0.54-1.52	1	2.2	0.06-12.25	17	1.17	0.68-1.87
Urinary bladder	462	1.17*	1.07-1.28	27	1.58*	1.04-2.3	0	0	0-5.33	21	0.81	0.5-1.24
Brain	54	0.9	0.67-1.17	2	0.7	0.09-2.54	0	0	0-29.61	5	1.23	0.4-2.88
Thyroid	77	1.36*	1.07-1.7	9	2.03	0.93-3.85	0	0	0-11.92	17	1.89*	1.1-3.03
Bones and joints	6	1.12	0.41-2.43	1	2.47	0.06-13.74	0	0	0-237.28	2	4.22	0.51-15.23
Soft tissue including heart	41	1.28	0.92-1.74	2	0.83	0.1-3.01	1	9.67	0.24-53.85	6	1.71	0.63-3.73
All lymphatic and hematopoietic diseases	492	0.90*	0.82-0.98	51	1.24	0.92-1.63	2	1.44	0.17-5.19	51	1.05	0.78-1.38
Others	813	0.95	0.88-1.01	68	1.33*	1.04-1.69	2	1.13	0.14-4.07	80	1.29*	1.02-1.61

## Sheet: Table C
SIRs of second primary malignancy in colon cancer patients, by stage
Second primary malignancy	Localized			Regional			Distant
	Observed	SIR	95% CI	Observed	SIR	95% CI	Observed	SIR	95% CI
All sites	6015	1.19*	1.16-1.22	5001	1.19*	1.15-1.22	554	1.16*	1.07-1.26
Esophagus	78	1.36*	1.07-1.69	50	1.07	0.79-1.41	2	0.38	0.05-1.36
Stomach	150	1.42*	1.2-1.67	99	1.11	0.9-1.36	9	0.96	0.44-1.83
Small intestine	72	3.06*	2.4-3.86	121	6.22*	5.16-7.44	22	10.01*	6.27-15.15
Colon	759	1.87*	1.74-2.01	791	2.31*	2.15-2.48	110	3.13*	2.57-3.78
Rectosigmoid junction and rectum	216	1.59*	1.38-1.82	289	2.51*	2.23-2.82	61	4.64*	3.55-5.96
Liver	79	1.06	0.84-1.32	52	0.83	0.62-1.09	7	0.93	0.37-1.92
Gallbladder	15	0.92	0.51-1.51	10	0.72	0.34-1.32	1	0.73	0.02-4.07
Pancreas	181	1.07	0.92-1.24	147	1.04	0.88-1.23	17	1.19	0.69-1.9
Lung and bronchus	901	1.18*	1.11-1.26	715	1.13*	1.05-1.22	58	0.84	0.64-1.09
Female breast	551	1.05	0.96-1.14	465	0.99	0.91-1.09	37	0.68*	0.48-0.93
Cervix uteri	18	1.13	0.67-1.79	16	1.08	0.62-1.76	2	1.01	0.12-3.64
Corpus uteri	152	1.47*	1.25-1.73	129	1.40*	1.17-1.67	26	2.30*	1.5-3.37
Ovary	47	0.78	0.57-1.04	36	0.67*	0.47-0.93	5	0.86	0.28-2
Prostate	973	1.13*	1.06-1.21	717	1.03	0.96-1.11	63	0.71*	0.54-0.9
Kidney	174	1.29*	1.11-1.5	113	1.02	0.84-1.22	14	1.05	0.57-1.76
Urinary bladder	330	1.05	0.94-1.17	247	0.98	0.86-1.11	31	1.21	0.82-1.72
Brain	48	1.05	0.78-1.39	29	0.76	0.51-1.09	0	0	0-0.83
Thyroid	84	1.74*	1.39-2.15	64	1.51*	1.16-1.92	11	1.85	0.92-3.3
Bones and joints	3	0.7	0.14-2.05	6	1.67	0.61-3.63	0	0	0-8.57
Soft tissue including heart	28	1	0.67-1.45	26	1.12	0.73-1.65	3	1.19	0.24-3.46
All lymphatic and hematopoietic diseases	444	0.95	0.86-1.04	348	0.90*	0.8-1	19	0.46*	0.28-0.72
Others	712	1.02	0.95-1.1	531	0.92	0.85-1	56	0.9	0.68-1.17
SIRs of second primary malignancy in rectal cancer patients, by stage
Second primary malignancy	Localized			Regional			Distant
	Observed	SIR	95% CI	Observed	SIR	95% CI	Observed	SIR	95% CI
All sites	2647	1.13*	1.09-1.18	1430	1.01	0.96-1.06	183	0.99	0.85-1.15
Esophagus	22	0.81	0.51-1.22	28	1.68*	1.11-2.42	1	0.47	0.01-2.62
Stomach	53	1.12	0.84-1.46	24	0.84	0.54-1.25	4	1.11	0.3-2.85
Small intestine	16	1.5	0.86-2.43	22	3.42*	2.14-5.17	0	0	0-4.4
Colon	235	1.37*	1.2-1.56	163	1.58*	1.35-1.84	25	1.95*	1.26-2.88
Rectosigmoid junction and rectum	296	4.60*	4.09-5.15	115	2.92*	2.41-3.5	19	3.58*	2.16-5.59
Liver	38	0.98	0.69-1.34	26	1.1	0.72-1.61	1	0.3	0.01-1.68
Gallbladder	4	0.6	0.16-1.55	6	1.53	0.56-3.32	0	0	0-7.69
Pancreas	73	1.02	0.8-1.28	39	0.91	0.65-1.25	4	0.76	0.21-1.95
Lung and bronchus	379	1.12*	1.01-1.24	215	1.05	0.92-1.2	24	0.94	0.6-1.4
Female breast	213	0.94	0.82-1.07	118	0.87	0.72-1.04	15	0.79	0.44-1.3
Cervix uteri	5	0.65	0.21-1.52	6	1.29	0.47-2.81	2	2.79	0.34-10.09
Corpus uteri	51	1.09	0.81-1.43	46	1.66*	1.21-2.21	2	0.51	0.06-1.83
Ovary	20	0.81	0.49-1.25	8	0.54	0.23-1.07	4	2	0.55-5.13
Prostate	388	0.85*	0.77-0.94	131	0.46*	0.38-0.55	21	0.55*	0.34-0.84
Kidney	66	1	0.77-1.27	44	1.09	0.79-1.46	5	0.92	0.3-2.14
Urinary bladder	157	1.12	0.96-1.31	93	1.1	0.89-1.35	9	0.92	0.42-1.75
Brain	22	1	0.63-1.52	11	0.81	0.41-1.46	2	1.1	0.13-3.99
Thyroid	40	1.49*	1.07-2.04	38	2.30*	1.63-3.16	2	0.8	0.1-2.88
Bones and joints	2	0.96	0.12-3.47	1	0.78	0.02-4.33	1	5.61	0.14-31.25
Soft tissue including heart	23	1.80*	1.14-2.7	11	1.42	0.71-2.55	0	0	0-3.69
All lymphatic and hematopoietic diseases	208	1	0.87-1.15	95	0.76*	0.61-0.92	12	0.76	0.39-1.33
Others	336	1.06	0.95-1.18	190	0.99	0.85-1.14	30	1.22	0.83-1.75

## Sheet: Table D
SIRs of second primary malignancy in colon cancer patients, by calender year
Second primary malignancy	1992-2001			2002-2012
	Observed	SIR	95% CI	Observed	SIR	95% CI
All sites	13391	1.08*	1.06-1.1	6673	1.25*	1.22-1.28
Esophagus	151	1.09	0.92-1.28	75	1.25	0.98-1.57
Stomach	328	1.20*	1.07-1.34	134	1.22*	1.02-1.44
Small intestine	180	3.51*	3.02-4.06	131	5.04*	4.22-5.98
Colon	1814	1.64*	1.56-1.72	1010	2.48*	2.33-2.64
Rectosigmoid junction and rectum	532	1.45*	1.33-1.58	382	2.73*	2.46-3.01
Liver	121	0.80*	0.66-0.96	82	0.95	0.76-1.18
Gallbladder	24	0.60*	0.38-0.89	16	0.92	0.52-1.49
Pancreas	413	1.05	0.95-1.16	199	1.1	0.95-1.26
Lung and bronchus	1935	1.03	0.98-1.08	933	1.17*	1.1-1.25
Female breast	1227	0.96	0.91-1.02	612	1.04	0.96-1.13
Cervix uteri	44	1.05	0.76-1.4	24	1.33	0.85-1.97
Corpus uteri	329	1.34*	1.2-1.5	177	1.50*	1.28-1.73
Ovary	111	0.74*	0.61-0.89	50	0.76	0.57-1
Prostate	2256	1.02	0.98-1.06	948	1.08*	1.01-1.15
Kidney	325	1.13*	1.01-1.26	181	1.21*	1.04-1.4
Urinary bladder	768	1.01	0.94-1.09	341	1.06	0.95-1.18
Brain	85	0.79*	0.63-0.98	43	0.87	0.63-1.17
Thyroid	88	1	0.8-1.24	117	1.93*	1.6-2.32
Bones and joints	7	0.71	0.29-1.47	5	1.05	0.34-2.46
Soft tissue including heart	75	1.2	0.95-1.51	29	0.95	0.64-1.37
All lymphatic and hematopoietic diseases	1052	0.95	0.9-1.01	437	0.88*	0.8-0.97
Others	1526	0.93*	0.88-0.97	747	1.01	0.94-1.08
SIRs of second primary malignancy in rectal cancer patients, by calender year
Second primary malignancy	1992-2001			2002-2012
	Observed	SIR	95% CI	Observed	SIR	95% CI
All sites	5169	1	0.97-1.03	2498	1.16*	1.12-1.21
Esophagus	59	0.99	0.75-1.27	27	1.08	0.71-1.57
Stomach	113	1.02	0.84-1.23	48	1.13	0.83-1.49
Small intestine	42	1.99*	1.44-2.69	26	2.52*	1.65-3.69
Colon	567	1.34*	1.23-1.45	225	1.52*	1.33-1.73
Rectosigmoid junction and rectum	257	1.68*	1.48-1.9	353	6.06*	5.44-6.72
Liver	49	0.70*	0.52-0.93	45	1.14	0.83-1.52
Gallbladder	10	0.67	0.32-1.23	7	1.17	0.47-2.4
Pancreas	132	0.86	0.72-1.02	70	1.06	0.82-1.33
Lung and bronchus	860	1.10*	1.03-1.18	340	1.12*	1.01-1.25
Female breast	450	0.94	0.85-1.03	197	0.91	0.79-1.05
Cervix uteri	21	1.26	0.78-1.93	6	0.81	0.3-1.76
Corpus uteri	115	1.21*	1-1.46	55	1.2	0.91-1.57
Ovary	53	0.97	0.73-1.27	15	0.66	0.37-1.09
Prostate	742	0.70*	0.65-0.76	297	0.71*	0.63-0.8
Kidney	110	0.86	0.71-1.04	84	1.30*	1.04-1.61
Urinary bladder	385	1.22*	1.1-1.35	125	1.01	0.84-1.2
Brain	38	0.82	0.58-1.12	23	1.11	0.7-1.67
Thyroid	48	1.16	0.85-1.54	55	1.90*	1.43-2.47
Bones and joints	6	1.42	0.52-3.09	3	1.47	0.3-4.3
Soft tissue including heart	26	1	0.66-1.47	24	1.97*	1.26-2.93
All lymphatic and hematopoietic diseases	432	0.96	0.87-1.06	164	0.86*	0.73-1
Others	654	0.96	0.89-1.04	309	1.05	0.93-1.17

## Sheet: Table F
SIRs of second primary malignancy in colon cancer patients, by latency
Second primary malignancy	6-11 months			12-59 months			60-119 months			120+ months
	Observed	SIR	95% CI	Observed	SIR	95% CI	Observed	SIR	95% CI	Observed	SIR	95% CI
All sites	1598	1.17*	1.11-1.23	9463	1.20*	1.18-1.23	5764	1.07*	1.04-1.1	3239	1.04*	1.01-1.08
Esophagus	14	0.94	0.52-1.58	106	1.22	1-1.47	65	1.07	0.82-1.36	41	1.15	0.82-1.55
Stomach	36	1.23	0.86-1.71	215	1.27*	1.11-1.45	133	1.14	0.95-1.35	78	1.15	0.91-1.43
Small intestine	34	6.17*	4.27-8.63	174	5.30*	4.55-6.15	54	2.26*	1.7-2.95	49	3.25*	2.4-4.29
Colon	302	2.57*	2.29-2.87	1537	2.26*	2.15-2.38	629	1.36*	1.26-1.47	356	1.40*	1.26-1.55
Rectosigmoid junction and rectum	92	2.22*	1.79-2.73	562	2.40*	2.21-2.61	174	1.15	0.98-1.33	86	1.07	0.85-1.32
Liver	12	0.7	0.36-1.23	87	0.86	0.69-1.06	67	0.92	0.71-1.17	37	0.81	0.57-1.12
Gallbladder	1	0.24	0.01-1.31	17	0.68	0.4-1.1	16	0.9	0.52-1.47	6	0.55	0.2-1.2
Pancreas	38	0.93	0.66-1.28	258	1.06	0.94-1.2	189	1.06	0.92-1.22	127	1.13	0.94-1.34
Lung and bronchus	199	0.98	0.85-1.12	1323	1.12*	1.06-1.18	872	1.07*	1-1.14	474	0.99	0.9-1.08
Female breast	132	0.88	0.73-1.04	825	0.97	0.91-1.04	579	1.04	0.96-1.13	303	0.99	0.88-1.11
Cervix uteri	11	2.01*	1-3.6	36	1.24	0.87-1.72	11	0.64	0.32-1.14	10	1.17	0.56-2.15
Corpus uteri	46	1.54*	1.13-2.06	257	1.54*	1.36-1.74	130	1.21*	1.01-1.43	73	1.25	0.98-1.57
Ovary	15	0.87	0.49-1.44	83	0.85	0.68-1.06	40	0.61*	0.44-0.83	23	0.64*	0.4-0.95
Prostate	233	0.9	0.79-1.02	1534	1.07*	1.01-1.12	959	1.04	0.98-1.11	478	1.01	0.92-1.1
Kidney	54	1.69*	1.27-2.2	222	1.17*	1.02-1.34	132	0.98	0.82-1.16	98	1.2	0.97-1.46
Urinary bladder	71	0.94	0.73-1.18	459	1.01	0.92-1.1	376	1.12*	1.01-1.24	203	0.95	0.83-1.09
Brain	13	1.08	0.57-1.85	47	0.68*	0.5-0.9	43	0.91	0.66-1.22	25	0.9	0.58-1.32
Thyroid	30	2.69*	1.82-3.84	93	1.44*	1.16-1.76	56	1.24	0.94-1.61	26	0.95	0.62-1.4
Bones and joints	1	0.9	0.02-5.01	7	1.09	0.44-2.25	2	0.45	0.05-1.64	2	0.76	0.09-2.74
Soft tissue including heart	8	1.22	0.53-2.4	46	1.17	0.86-1.56	27	0.94	0.62-1.37	23	1.27	0.8-1.9
All lymphatic and hematopoietic diseases	96	0.83	0.67-1.01	605	0.88*	0.81-0.95	494	1	0.91-1.09	294	0.97	0.86-1.09
Others	160	0.91	0.78-1.07	970	0.94	0.88-1	716	0.98	0.91-1.05	427	0.95	0.86-1.04
SIRs of second primary malignancy in rectal cancer patients, by latency
Second primary malignancy	6-11 months			12-59 months			60-119 months			120+ months
	Observed	SIR	95% CI	Observed	SIR	95% CI	Observed	SIR	95% CI	Observed	SIR	95% CI
All sites	514	0.94	0.86-1.03	3411	1.08*	1.04-1.12	2352	1.05*	1.01-1.09	1390	1.01	0.96-1.07
Esophagus	9	1.46	0.67-2.77	34	0.94	0.65-1.31	29	1.1	0.74-1.59	14	0.86	0.47-1.44
Stomach	10	0.87	0.42-1.61	66	1	0.78-1.28	56	1.2	0.9-1.55	29	0.99	0.66-1.42
Small intestine	4	1.85	0.5-4.73	38	2.94*	2.08-4.04	14	1.43	0.78-2.4	12	1.83	0.95-3.2
Colon	69	1.59*	1.24-2.01	389	1.56*	1.41-1.72	213	1.21*	1.06-1.39	121	1.16	0.96-1.38
Rectosigmoid junction and rectum	36	2.13*	1.49-2.95	405	4.24*	3.84-4.68	116	1.83*	1.51-2.19	53	1.49*	1.11-1.94
Liver	8	1.04	0.45-2.06	40	0.87	0.62-1.19	23	0.68	0.43-1.02	23	1.05	0.67-1.58
Gallbladder	0	0	0-2.48	11	1.27	0.63-2.27	2	0.31	0.04-1.12	4	0.92	0.25-2.37
Pancreas	13	0.86	0.46-1.47	70	0.78*	0.61-0.99	72	1.06	0.83-1.33	47	1.01	0.74-1.34
Lung and bronchus	64	0.8	0.62-1.03	497	1.08	0.98-1.18	413	1.24*	1.13-1.37	226	1.08	0.95-1.23
Female breast	49	0.91	0.67-1.2	290	0.94	0.84-1.06	192	0.91	0.79-1.05	116	0.93	0.77-1.12
Cervix uteri	4	1.87	0.51-4.79	12	1.05	0.54-1.83	9	1.3	0.59-2.47	2	0.56	0.07-2.02
Corpus uteri	7	0.64	0.26-1.33	54	0.87	0.65-1.13	61	1.43*	1.1-1.84	48	1.93*	1.42-2.56
Ovary	1	0.17*	0-0.94	25	0.74	0.48-1.09	20	0.85	0.52-1.31	22	1.56	0.98-2.36
Prostate	85	0.72*	0.58-0.89	436	0.66*	0.6-0.72	331	0.74*	0.66-0.82	187	0.77*	0.67-0.89
Kidney	20	1.47	0.9-2.28	99	1.23	1-1.5	42	0.70*	0.51-0.95	33	0.87	0.6-1.22
Urinary bladder	26	0.87	0.57-1.27	202	1.13	0.98-1.3	168	1.22*	1.05-1.42	114	1.23*	1.01-1.48
Brain	1	0.2	0.01-1.1	30	1.03	0.69-1.47	17	0.83	0.48-1.33	13	1.03	0.55-1.76
Thyroid	11	2.14*	1.07-3.82	50	1.65*	1.23-2.18	27	1.25	0.82-1.81	15	1.12	0.63-1.85
Bones and joints	0	0	0-7.81	3	1.11	0.23-3.23	3	1.58	0.33-4.62	3	2.53	0.52-7.39
Soft tissue including heart	4	1.51	0.41-3.87	18	1.15	0.68-1.81	22	1.86*	1.17-2.82	6	0.76	0.28-1.65
All lymphatic and hematopoietic diseases	42	0.93	0.67-1.26	228	0.86*	0.75-0.98	209	1.05	0.91-1.2	117	0.9	0.74-1.07
Others	51	0.73*	0.54-0.96	414	1.01	0.92-1.11	313	1.05	0.93-1.17	185	0.95	0.82-1.1
